# Supplementary material for: Determinants of Judgments of Explanatory Power: Credibility, Generality, and Statistical Relevance
Source: Front Psychol. 2017 Sep 4;8:1430. doi: 10.3389/fpsyg.2017.01430 (PMC5591454; doi:10.3389/fpsyg.2017.01430)
Supplement: Supplementary file 2 [file DataSheet2.zip]

Archive with 9 entries (9 files):
- Supplementary material for Frontiers Expla Paper/Credibility X Generalizability data.sav
- Supplementary material for Frontiers Expla Paper/Credibility X StatRel_graph data.sav
- Supplementary material for Frontiers Expla Paper/Crediblity X Causality causes data.sav
- Supplementary material for Frontiers Expla Paper/Crediblity X Causality leads to data.sav
- Supplementary material for Frontiers Expla Paper/Crediblity X StatRel_num data.sav
- Supplementary material for Frontiers Expla Paper/Pre-Test Causality.sav
- Supplementary material for Frontiers Expla Paper/Pre-Test Credibility.sav
- Supplementary material for Frontiers Expla Paper/Pre-Test Generality _  type.sav
- Supplementary material for Frontiers Expla Paper/Pre-Test Generality_sample size.sav
